# Supplementary material for: The gut microbiome buffers dietary adaptation in Bronze Age domesticated dogs
Source: iScience. 2021 Jul 9;24(8):102816. doi: 10.1016/j.isci.2021.102816 (PMC8327155; doi:10.1016/j.isci.2021.102816)
Supplement: Table S1. List of the 246 bacterial lineages of the canine gut microbiome correlated with host phylogeny and/or host ecology, and their corresponding relative abundance in the analyzed samples, related to Figure 4 — The following samples were included: the Solarolo dogs and 9 modern canids (5 dogs and 4 wolves) from Lyu et al. (2018) and Alessandri et al. (2019). [file mmc2.xlsx]

## Sheet: Foglio1
Lineage ID (SILVA)	Solarolo	Dog49F	Dog50F	Dog51M	Wolf52M	Wolf53F	Wolf54M	Wolf55F	Doberman_Pinscher_shotgun	Rhodesian_ridgeback_shotgun	Factor	Family	Taxonomy
EF399882.1.1633	0.0047921	0.00159737	0	0	0.0047921	0.00319474	0	0	0.0239605	0.0143763	Phylogeny	Acidaminococcaceae	Bacteria; Firmicutes; Negativicutes; Acidaminococcales; Acidaminococcaceae; Phascolarctobacterium; uncultured bacterium
AB021164.1.1501	0	0.00319474	0.00159737	0.00319474	0.00638947	0	0.00159737	0.00159737	0.00319474	0	Phylogeny	Bacteroidaceae	Bacteria; Bacteroidota; Bacteroidia; Bacteroidales; Bacteroidaceae; Bacteroides; Bacteroides acidifaciens
ABVO01000045.3575.5089	0.00159737	0.130984	0.167724	0.511158	0.239605	0.405731	0.245995	0.0814657	0.193281	0.0047921	Phylogeny	Bacteroidaceae	Bacteria; Bacteroidota; Bacteroidia; Bacteroidales; Bacteroidaceae; Bacteroides; Bacteroides eggerthii DSM 20697
AGXQ01000010.543.2059	0	0.0878552	0.0223631	0.0495184	0.0591026	0.0702842	0.0654921	0.0591026	0.0830631	0.0207658	Phylogeny	Bacteroidaceae	Bacteria; Bacteroidota; Bacteroidia; Bacteroidales; Bacteroidaceae; Bacteroides; Bacteroides fragilis HMW 610
AGXT01000041.79243.80759	0	0	0.00159737	0	0.00159737	0	0	0.00159737	0.00958421	0	Phylogeny	Bacteroidaceae	Bacteria; Bacteroidota; Bacteroidia; Bacteroidales; Bacteroidaceae; Bacteroides; Bacteroides ovatus CL02T12C04
AGXW01000006.688.2204	0.00159737	0.111816	0.0495184	0.0511158	0.0670894	0.118205	0.0415316	0.0814657	0.105426	0.00159737	Phylogeny	Bacteroidaceae	Bacteria; Bacteroidota; Bacteroidia; Bacteroidales; Bacteroidaceae; Bacteroides; Bacteroides finegoldii CL09T03C10
AJ408982.1.1488	0	0	0	0	0	0.00159737	0	0.00159737	0.00159737	0	Phylogeny	Bacteroidaceae	Bacteria; Bacteroidota; Bacteroidia; Bacteroidales; Bacteroidaceae; Bacteroides; uncultured bacterium
AMCI01001631.34.1456	0	1.27949	0.971199	0.761944	1.37054	1.64689	1.01433	1.31304	0.450458	0.0431289	Phylogeny	Bacteroidaceae	Bacteria; Bacteroidota; Bacteroidia; Bacteroidales; Bacteroidaceae; Bacteroides; gut metagenome
AP006841.3144323.3145859	0	0	0.00159737	0	0	0	0	0.00319474	0.03035	0.00319474	Phylogeny	Bacteroidaceae	Bacteria; Bacteroidota; Bacteroidia; Bacteroidales; Bacteroidaceae; Bacteroides; Bacteroides fragilis YCH46
AQHX01000008.421436.422946	0	0	0	0.00159737	0	0	0	0	0.0287526	0	Phylogeny	Bacteroidaceae	Bacteria; Bacteroidota; Bacteroidia; Bacteroidales; Bacteroidaceae; Bacteroides; Bacteroides salyersiae WAL 10018 = DSM 18765 = JCM 12988
CDQP01001253.198.1702	0.00319474	0.00159737	0	0	0	0	0	0	0	0	Phylogeny	Bacteroidaceae	Bacteria; Bacteroidota; Bacteroidia; Bacteroidales; Bacteroidaceae; Bacteroides; Bacteroides fragilis
CP012937.1474579.1476104	0	0.0111816	0.0143763	0.0239605	0.0383368	0.0591026	0.0399342	0.047921	0.03035	0	Phylogeny	Bacteroidaceae	Bacteria; Bacteroidota; Bacteroidia; Bacteroidales; Bacteroidaceae; Bacteroides; Bacteroides thetaiotaomicron
CP015401.2517654.2519189	0	0.0159737	0.00958421	0.00798684	0.00958421	0.017571	0.00798684	0.0143763	0.0143763	0.0047921	Phylogeny	Bacteroidaceae	Bacteria; Bacteroidota; Bacteroidia; Bacteroidales; Bacteroidaceae; Bacteroides; Bacteroides caecimuris
DQ057475.1.1459	0	0	0	0	0	0	0	0	0.00159737	0	Phylogeny	Bacteroidaceae	Bacteria; Bacteroidota; Bacteroidia; Bacteroidales; Bacteroidaceae; Bacteroides; bacterium ic1371
DQ793912.1.1397	0	0.00319474	0	0	0	0.00319474	0	0	0	0	Phylogeny	Bacteroidaceae	Bacteria; Bacteroidota; Bacteroidia; Bacteroidales; Bacteroidaceae; Bacteroides; uncultured bacterium
DQ797137.1.1405	0	0	0	0	0	0	0.00159737	0	0	0	Phylogeny	Bacteroidaceae	Bacteria; Bacteroidota; Bacteroidia; Bacteroidales; Bacteroidaceae; Bacteroides; uncultured bacterium
DQ800342.1.1397	0.00159737	0.00319474	0	0	0	0.00159737	0	0	0	0	Phylogeny	Bacteroidaceae	Bacteria; Bacteroidota; Bacteroidia; Bacteroidales; Bacteroidaceae; Bacteroides; uncultured bacterium
DQ905571.1.1473	0	0	0	0	0.00159737	0.00159737	0	0	0	0	Phylogeny	Bacteroidaceae	Bacteria; Bacteroidota; Bacteroidia; Bacteroidales; Bacteroidaceae; Bacteroides; uncultured bacterium
DQ905926.1.1529	0	0.00319474	0.0047921	0	0.00159737	0	0	0.00159737	0.00319474	0	Phylogeny	Bacteroidaceae	Bacteria; Bacteroidota; Bacteroidia; Bacteroidales; Bacteroidaceae; Bacteroides; uncultured bacterium
EF400364.1.1490	0	0.00958421	0.0111816	0.00319474	0.0047921	0.00798684	0.00798684	0.00159737	0.0047921	0	Phylogeny	Bacteroidaceae	Bacteria; Bacteroidota; Bacteroidia; Bacteroidales; Bacteroidaceae; Bacteroides; uncultured bacterium
EU136683.1.2063	0	0.00958421	0.00319474	0.00319474	0.00159737	0	0.00159737	0.00159737	0.00159737	0	Phylogeny	Bacteroidaceae	Bacteria; Bacteroidota; Bacteroidia; Bacteroidales; Bacteroidaceae; Bacteroides; Bacteroides pyogenes
EU136689.1.2064	0	0.0111816	0.00159737	0	0	0	0	0	0	0	Phylogeny	Bacteroidaceae	Bacteria; Bacteroidota; Bacteroidia; Bacteroidales; Bacteroidaceae; Bacteroides; Bacteroides pyogenes
EU136694.1.1968	0	0.0543105	0.0159737	0.0367395	0.0223631	0.0447263	0.0367395	0.0223631	0.0191684	0.00159737	Phylogeny	Bacteroidaceae	Bacteria; Bacteroidota; Bacteroidia; Bacteroidales; Bacteroidaceae; Bacteroides; Bacteroides acidifaciens
EU455470.1.1398	0	0	0	0	0	0	0	0	0.00159737	0	Phylogeny	Bacteroidaceae	Bacteria; Bacteroidota; Bacteroidia; Bacteroidales; Bacteroidaceae; Bacteroides; uncultured bacterium
EU771898.1.1397	0.00319474	0.127789	0.0766736	0.0654921	0.329058	0.183697	0.305097	0.178905	0.154945	0.00958421	Phylogeny	Bacteroidaceae	Bacteria; Bacteroidota; Bacteroidia; Bacteroidales; Bacteroidaceae; Bacteroides; uncultured bacterium
FQXY01000005.366.1875	0.00319474	0.188489	0.148555	0.107024	0.223631	0.238008	0.218839	0.244397	0.143763	0.0159737	Phylogeny	Bacteroidaceae	Bacteria; Bacteroidota; Bacteroidia; Bacteroidales; Bacteroidaceae; Bacteroides; Bacteroides sp. Marseille-P3132
FTLV01000009.1034.2536	0	0	0.00159737	0.0207658	0	0.00319474	0	0	0	0	Phylogeny	Bacteroidaceae	Bacteria; Bacteroidota; Bacteroidia; Bacteroidales; Bacteroidaceae; Bacteroides; Bacteroides sp. Marseille-P2653
GQ898302.1.1489	0	0.00319474	0.00159737	0	0	0	0	0	0.00638947	0	Phylogeny	Bacteroidaceae	Bacteria; Bacteroidota; Bacteroidia; Bacteroidales; Bacteroidaceae; Bacteroides; uncultured bacterium
GU968168.1.1551	0	0.00319474	0.00159737	0.00159737	0	0.00319474	0.0047921	0	0.0383368	0.0255579	Phylogeny	Bacteroidaceae	Bacteria; Bacteroidota; Bacteroidia; Bacteroidales; Bacteroidaceae; Bacteroides; Bacteroides ovatus
GU968173.1.1497	0	0.0143763	0.0047921	0.00638947	0	0	0.00798684	0.00798684	0.00798684	0	Phylogeny	Bacteroidaceae	Bacteria; Bacteroidota; Bacteroidia; Bacteroidales; Bacteroidaceae; Bacteroides; Bacteroides fragilis
HQ761581.1.1453	0	0	0	0	0	0.00159737	0	0	0	0	Phylogeny	Bacteroidaceae	Bacteria; Bacteroidota; Bacteroidia; Bacteroidales; Bacteroidaceae; Bacteroides; uncultured organism
HQ763150.1.1444	0	0	0	0.00159737	0.00159737	0	0	0	0	0	Phylogeny	Bacteroidaceae	Bacteria; Bacteroidota; Bacteroidia; Bacteroidales; Bacteroidaceae; Bacteroides; uncultured organism
HQ769675.1.1440	0	0	0	0.00159737	0	0	0	0	0	0.00159737	Phylogeny	Bacteroidaceae	Bacteria; Bacteroidota; Bacteroidia; Bacteroidales; Bacteroidaceae; Bacteroides; uncultured organism
HQ772777.1.1441	0	0	0	0	0.00159737	0	0	0	0	0	Phylogeny	Bacteroidaceae	Bacteria; Bacteroidota; Bacteroidia; Bacteroidales; Bacteroidaceae; Bacteroides; uncultured organism
HQ775174.1.1454	0	0	0	0	0.00319474	0.00159737	0	0.00319474	0.00638947	0	Phylogeny	Bacteroidaceae	Bacteria; Bacteroidota; Bacteroidia; Bacteroidales; Bacteroidaceae; Bacteroides; uncultured organism
HQ775264.1.1438	0	0.00159737	0	0.00159737	0	0.00159737	0	0.00159737	0	0	Phylogeny	Bacteroidaceae	Bacteria; Bacteroidota; Bacteroidia; Bacteroidales; Bacteroidaceae; Bacteroides; uncultured organism
HQ778390.1.1440	0	0	0	0.00159737	0	0.00159737	0.00319474	0.00159737	0	0	Phylogeny	Bacteroidaceae	Bacteria; Bacteroidota; Bacteroidia; Bacteroidales; Bacteroidaceae; Bacteroides; uncultured organism
HQ784177.1.1427	0.00159737	0	0	0	0	0	0	0	0	0	Phylogeny	Bacteroidaceae	Bacteria; Bacteroidota; Bacteroidia; Bacteroidales; Bacteroidaceae; Bacteroides; uncultured organism
HQ785173.1.1448	0	0.00319474	0	0.00958421	0.0191684	0.00319474	0.00958421	0.0111816	0	0	Phylogeny	Bacteroidaceae	Bacteria; Bacteroidota; Bacteroidia; Bacteroidales; Bacteroidaceae; Bacteroides; uncultured organism
HQ785307.1.1455	0	0	0	0	0	0	0	0	0.00319474	0	Phylogeny	Bacteroidaceae	Bacteria; Bacteroidota; Bacteroidia; Bacteroidales; Bacteroidaceae; Bacteroides; uncultured organism
HQ786565.1.1437	0	0.00159737	0	0	0	0	0	0	0	0	Phylogeny	Bacteroidaceae	Bacteria; Bacteroidota; Bacteroidia; Bacteroidales; Bacteroidaceae; Bacteroides; uncultured organism
HQ789790.1.1450	0.00159737	0	0	0	0.00159737	0	0	0.00159737	0	0	Phylogeny	Bacteroidaceae	Bacteria; Bacteroidota; Bacteroidia; Bacteroidales; Bacteroidaceae; Bacteroides; uncultured organism
HQ789830.1.1450	0	0	0	0	0.00319474	0.00159737	0.00159737	0	0.00319474	0	Phylogeny	Bacteroidaceae	Bacteria; Bacteroidota; Bacteroidia; Bacteroidales; Bacteroidaceae; Bacteroides; uncultured organism
HQ790244.1.1428	0	0.00159737	0	0	0	0	0	0	0	0	Phylogeny	Bacteroidaceae	Bacteria; Bacteroidota; Bacteroidia; Bacteroidales; Bacteroidaceae; Bacteroides; uncultured organism
HQ803097.1.1450	0	0.00159737	0	0	0	0	0	0	0.0143763	0	Phylogeny	Bacteroidaceae	Bacteria; Bacteroidota; Bacteroidia; Bacteroidales; Bacteroidaceae; Bacteroides; uncultured organism
HQ804113.1.1452	0	0	0	0	0	0	0	0	0.0143763	0	Phylogeny	Bacteroidaceae	Bacteria; Bacteroidota; Bacteroidia; Bacteroidales; Bacteroidaceae; Bacteroides; uncultured organism
HQ818636.1.1387	0	0	0	0	0	0.00159737	0	0	0	0	Phylogeny	Bacteroidaceae	Bacteria; Bacteroidota; Bacteroidia; Bacteroidales; Bacteroidaceae; Bacteroides; uncultured organism
JF834134.1.1490	0	0	0.00159737	0	0	0	0	0	0.00159737	0	Phylogeny	Bacteroidaceae	Bacteria; Bacteroidota; Bacteroidia; Bacteroidales; Bacteroidaceae; Bacteroides; uncultured bacterium
JN245839.1.1488	0	0	0	0	0	0.00159737	0	0.00159737	0	0	Phylogeny	Bacteroidaceae	Bacteria; Bacteroidota; Bacteroidia; Bacteroidales; Bacteroidaceae; Bacteroides; uncultured bacterium
JN559492.1.1498	0	0.0143763	0	0.00798684	0	0	0	0	0.00159737	0	Phylogeny	Bacteroidaceae	Bacteria; Bacteroidota; Bacteroidia; Bacteroidales; Bacteroidaceae; Bacteroides; uncultured bacterium
JN559501.1.1498	0	0.00159737	0	0.00159737	0.0399342	0.0622973	0.0543105	0.03035	0.0511158	0	Phylogeny	Bacteroidaceae	Bacteria; Bacteroidota; Bacteroidia; Bacteroidales; Bacteroidaceae; Bacteroides; uncultured bacterium
JN559518.1.1498	0	0	0	0	0.00319474	0	0.00319474	0	0	0	Phylogeny	Bacteroidaceae	Bacteria; Bacteroidota; Bacteroidia; Bacteroidales; Bacteroidaceae; Bacteroides; uncultured bacterium
JN559535.1.1500	0	0.00159737	0	0.00159737	0	0	0	0	0.00319474	0	Phylogeny	Bacteroidaceae	Bacteria; Bacteroidota; Bacteroidia; Bacteroidales; Bacteroidaceae; Bacteroides; uncultured bacterium
JN559544.1.1498	0	0.00159737	0	0	0.00159737	0	0	0.00319474	0	0	Phylogeny	Bacteroidaceae	Bacteria; Bacteroidota; Bacteroidia; Bacteroidales; Bacteroidaceae; Bacteroides; uncultured bacterium
JN559568.1.1500	0	0.00638947	0	0	0	0.00798684	0.0047921	0.00159737	0	0.0127789	Phylogeny	Bacteroidaceae	Bacteria; Bacteroidota; Bacteroidia; Bacteroidales; Bacteroidaceae; Bacteroides; uncultured bacterium
JN559571.1.1500	0	0.00319474	0	0.00159737	0	0	0	0	0.00319474	0	Phylogeny	Bacteroidaceae	Bacteria; Bacteroidota; Bacteroidia; Bacteroidales; Bacteroidaceae; Bacteroides; uncultured bacterium
JN559575.1.1499	0	0.00798684	0	0.00159737	0.00159737	0	0	0	0.0159737	0	Phylogeny	Bacteroidaceae	Bacteria; Bacteroidota; Bacteroidia; Bacteroidales; Bacteroidaceae; Bacteroides; uncultured bacterium
JN559583.1.1498	0	0.00159737	0	0.00958421	0.0047921	0.0047921	0.00319474	0	0.00798684	0	Phylogeny	Bacteroidaceae	Bacteria; Bacteroidota; Bacteroidia; Bacteroidales; Bacteroidaceae; Bacteroides; uncultured bacterium
JN559590.1.1498	0	0	0	0	0.00159737	0	0	0.00159737	0.00798684	0	Phylogeny	Bacteroidaceae	Bacteria; Bacteroidota; Bacteroidia; Bacteroidales; Bacteroidaceae; Bacteroides; uncultured bacterium
JN559608.1.1498	0	0.03035	0	0.00319474	0	0	0	0	0	0	Phylogeny	Bacteroidaceae	Bacteria; Bacteroidota; Bacteroidia; Bacteroidales; Bacteroidaceae; Bacteroides; uncultured bacterium
JN559625.1.1499	0	0	0	0	0	0	0	0	0.00319474	0	Phylogeny	Bacteroidaceae	Bacteria; Bacteroidota; Bacteroidia; Bacteroidales; Bacteroidaceae; Bacteroides; uncultured bacterium
JN559628.1.1499	0	7.32553	4.72342	5.5796	8.1897	9.1002	7.92135	8.30312	2.74587	0.308292	Phylogeny	Bacteroidaceae	Bacteria; Bacteroidota; Bacteroidia; Bacteroidales; Bacteroidaceae; Bacteroides; uncultured bacterium
JN559671.1.1498	0	0.00638947	0	0.00319474	0.00159737	0.00319474	0	0.00319474	0	0	Phylogeny	Bacteroidaceae	Bacteria; Bacteroidota; Bacteroidia; Bacteroidales; Bacteroidaceae; Bacteroides; uncultured bacterium
JN559675.1.1498	0	1.02232	0.856189	0.530326	0.960018	1.01593	0.805073	0.990368	0.00638947	0.0191684	Phylogeny	Bacteroidaceae	Bacteria; Bacteroidota; Bacteroidia; Bacteroidales; Bacteroidaceae; Bacteroides; uncultured bacterium
JN559681.1.1500	0.00638947	0	0	0	0	0	0	0	0.706036	0.0527131	Phylogeny	Bacteroidaceae	Bacteria; Bacteroidota; Bacteroidia; Bacteroidales; Bacteroidaceae; Bacteroides; uncultured bacterium
JN559686.1.1499	0	0.0878552	0.116608	0.407329	0.170918	0.238008	0.137374	0.0495184	0.0718815	0	Phylogeny	Bacteroidaceae	Bacteria; Bacteroidota; Bacteroidia; Bacteroidales; Bacteroidaceae; Bacteroides; uncultured bacterium
JN559701.1.1507	0	0.00958421	0	0.00159737	0	0.0047921	0.00319474	0	0.00319474	0.0047921	Phylogeny	Bacteroidaceae	Bacteria; Bacteroidota; Bacteroidia; Bacteroidales; Bacteroidaceae; Bacteroides; uncultured bacterium
JN559717.1.1499	0.00159737	0.215645	0.180503	0.412121	0.373784	0.314681	0.381771	0.321071	0.378576	0.0319474	Phylogeny	Bacteroidaceae	Bacteria; Bacteroidota; Bacteroidia; Bacteroidales; Bacteroidaceae; Bacteroides; uncultured bacterium
JN559729.1.1501	0.00159737	0.985576	0.591026	0.739581	1.14052	1.04787	0.988771	1.28269	0.468029	0.0702842	Phylogeny	Bacteroidaceae	Bacteria; Bacteroidota; Bacteroidia; Bacteroidales; Bacteroidaceae; Bacteroides; uncultured bacterium
JN713206.1.1521	0	0	0	0	0	0	0	0	0.00159737	0	Phylogeny	Bacteroidaceae	Bacteria; Bacteroidota; Bacteroidia; Bacteroidales; Bacteroidaceae; Bacteroides; Bacteroides sp. canine oral taxon 040
JQ606978.1.1422	0	0	0	0.00159737	0	0	0	0	0	0	Phylogeny	Bacteroidaceae	Bacteria; Bacteroidota; Bacteroidia; Bacteroidales; Bacteroidaceae; Bacteroides; bacterium NLAE-zl-P318
JQ607933.1.1417	0	0	0	0	0	0	0	0	0.00159737	0	Phylogeny	Bacteroidaceae	Bacteria; Bacteroidota; Bacteroidia; Bacteroidales; Bacteroidaceae; Bacteroides; bacterium NLAE-zl-C205
JQ608275.1.1406	0.00159737	0	0	0	0	0.00159737	0	0	0.00319474	0	Phylogeny	Bacteroidaceae	Bacteria; Bacteroidota; Bacteroidia; Bacteroidales; Bacteroidaceae; Bacteroides; bacterium NLAE-zl-C575
JX543399.1.1545	0	0.0319474	0.0159737	0.0239605	0.0223631	0.0654921	0.0207658	0.0335447	0.0351421	0.00159737	Phylogeny	Bacteroidaceae	Bacteria; Bacteroidota; Bacteroidia; Bacteroidales; Bacteroidaceae; Bacteroides; uncultured Bacteroides sp.
KM462099.1.1521	0	0.0559079	0.0239605	0.0367395	0.0383368	0.047921	0.0319474	0.0511158	0.0191684	0.00798684	Phylogeny	Bacteroidaceae	Bacteria; Bacteroidota; Bacteroidia; Bacteroidales; Bacteroidaceae; Bacteroides; Bacteroides sp. feline oral taxon 113
LC033799.1.1504	0	0.00159737	0	0	0.00159737	0	0	0.00159737	0.00638947	0	Phylogeny	Bacteroidaceae	Bacteria; Bacteroidota; Bacteroidia; Bacteroidales; Bacteroidaceae; Bacteroides; Bacteroides thetaiotaomicron
LT622246.2421265.2422782	0	0.0127789	0.00638947	0.00319474	0.00319474	0.0047921	0	0.0047921	0.0047921	0	Phylogeny	Bacteroidaceae	Bacteria; Bacteroidota; Bacteroidia; Bacteroidales; Bacteroidaceae; Bacteroides; Bacteroides ovatus V975
LT622246.247875.249393	0	0.186892	0.0559079	0.135776	0.14536	0.143763	0.118205	0.124595	0.143763	0.0383368	Phylogeny	Bacteroidaceae	Bacteria; Bacteroidota; Bacteroidia; Bacteroidales; Bacteroidaceae; Bacteroides; Bacteroides ovatus V975
AB506345.1.1524	0.00319474	0.00958421	0.017571	0.0159737	0.00958421	0.0127789	0.0127789	0.00319474	0.0047921	0	Phylogeny	Butyricicoccaceae	Bacteria; Firmicutes; Clostridia; Oscillospirales; Butyricicoccaceae; UCG-008; uncultured bacterium
MFXA01000061.2078.3501	0.0047921	0	0	0	0	0	0	0	0.00159737	0.0047921	Phylogeny	Candidatus Peregrinibacteria bacterium RIFCSPLOWO2_01_FULL_39_12	Bacteria; Patescibacteria; Gracilibacteria; Candidatus Peregrinibacteria; Candidatus Peregrinibacteria bacterium RIFCSPLOWO2_01_FULL_39_12
JX223612.1.1616	0	0	0	0	0	0	0	0	0.00319474	0.00159737	Phylogeny	Desulfitobacteriaceae	Bacteria; Firmicutes; Desulfitobacteriia; Desulfitobacteriales; Desulfitobacteriaceae; Desulfosporosinus; uncultured bacterium
JQ815736.1.1585	0.00319474	0	0	0	0	0	0	0	0.00319474	0.00159737	Phylogeny	Desulfurisporaceae	Bacteria; Firmicutes; Desulfotomaculia; Desulfotomaculales; Desulfurisporaceae; Desulfurispora; uncultured bacterium
AB306661.1.1469	0.00319474	0	0	0	0	0	0	0	0.0047921	0	Phylogeny	Eggerthellaceae	Bacteria; Actinobacteriota; Coriobacteriia; Coriobacteriales; Eggerthellaceae; Adlercreutzia; Adlercreutzia equolifaciens
DQ789120.1.1474	0.00958421	0	0	0	0.00159737	0	0	0	0.00159737	0	Phylogeny	Eggerthellaceae	Bacteria; Actinobacteriota; Coriobacteriia; Coriobacteriales; Eggerthellaceae; Enterorhabdus; Adlercreutzia caecimuris
EU456594.1.1383	0.00159737	0	0	0	0	0	0	0	0.00159737	0	Phylogeny	Eggerthellaceae	Bacteria; Actinobacteriota; Coriobacteriia; Coriobacteriales; Eggerthellaceae; Enterorhabdus; uncultured bacterium
EU464966.1.1365	0	0	0	0	0	0	0	0	0.00958421	0	Phylogeny	Eggerthellaceae	Bacteria; Actinobacteriota; Coriobacteriia; Coriobacteriales; Eggerthellaceae; uncultured; uncultured bacterium
CWGI01000001.478700.480247	0.00638947	0	0	0	0	0	0	0	0.00319474	0.00159737	Phylogeny	Entomoplasmatales Incertae Sedis	Bacteria; Firmicutes; Bacilli; Entomoplasmatales; Entomoplasmatales Incertae Sedis; Candidatus Hepatoplasma; Candidatus Hepatoplasma crinochetorum
AHHE02000109.407.1983	0.00798684	0.00319474	0	0	0	0	0	0	0.00638947	0.00159737	Phylogeny	Flavobacteriaceae	Bacteria; Bacteroidota; Bacteroidia; Flavobacteriales; Flavobacteriaceae; Algitalea; Aquimarina agarilytica ZC1
AY794064.1.2080	0.0047921	0.00159737	0	0	0	0.00159737	0	0	0.00159737	0.00319474	Phylogeny	Flavobacteriaceae	Bacteria; Bacteroidota; Bacteroidia; Flavobacteriales; Flavobacteriaceae; Polaribacter; uncultured Flavobacteriaceae bacterium
DQ395421.1.1631	0.00638947	0	0	0	0	0	0.00159737	0	0	0.00159737	Phylogeny	Flavobacteriaceae	Bacteria; Bacteroidota; Bacteroidia; Flavobacteriales; Flavobacteriaceae; Polaribacter; uncultured organism
EU795293.31983.33494	0	0	0	0	0	0	0	0	0.00319474	0.00319474	Phylogeny	Flavobacteriaceae	Bacteria; Bacteroidota; Bacteroidia; Flavobacteriales; Flavobacteriaceae; NS5 marine group; uncultured bacterium HF0010_31F02
AF280826.1.1540	0.017571	0	0	0.0047921	0	0	0	0	0.0111816	0.00159737	Phylogeny	Hydrogenophilaceae	Bacteria; Proteobacteria; Gammaproteobacteria; Burkholderiales; Hydrogenophilaceae; Tepidiphilus; uncultured bacterium tbr1-14
JQ624359.1.1498	0	0.00159737	0.00159737	0.00159737	0	0	0	0	0	0	Phylogeny	Hydrogenophilaceae	Bacteria; Proteobacteria; Gammaproteobacteria; Burkholderiales; Hydrogenophilaceae; uncultured; uncultured beta proteobacterium
AB494739.1.1540	0.00319474	0	0	0	0.00159737	0	0	0	0.00319474	0	Phylogeny	Lachnospiraceae	Bacteria; Firmicutes; Clostridia; Lachnospirales; Lachnospiraceae; Lachnospiraceae FCS020 group; uncultured bacterium
AB507648.1.1591	0.00638947	0	0	0.00319474	0	0.00159737	0	0	0.00159737	0.0159737	Phylogeny	Lachnospiraceae	Bacteria; Firmicutes; Clostridia; Lachnospirales; Lachnospiraceae; Lachnospiraceae NK3A20 group; uncultured bacterium
ABQR01000074.101.1610	0	0.00159737	0.00159737	0.00159737	0	0	0	0	0	0	Phylogeny	Lachnospiraceae	Bacteria; Firmicutes; Clostridia; Lachnospirales; Lachnospiraceae; Lachnoclostridium; Clostridiales bacterium 1_7_47FAA
ABVR01000038.1362.2880	0.00798684	0.00159737	0.0047921	0.0047921	0.00159737	0.00159737	0.00319474	0.00319474	0	0	Phylogeny	Lachnospiraceae	Bacteria; Firmicutes; Clostridia; Lachnospirales; Lachnospiraceae; Coprococcus; Coprococcus comes ATCC 27758
BABG01007374.315.1659	0	0.03035	0.0239605	0.00319474	0.00638947	0.0127789	0	0.0047921	0	0	Phylogeny	Lachnospiraceae	Bacteria; Firmicutes; Clostridia; Lachnospirales; Lachnospiraceae; [Ruminococcus] torques group; human gut metagenome
DQ455879.1.1548	0.00159737	0	0	0	0	0	0	0	0.00159737	0	Phylogeny	Lachnospiraceae	Bacteria; Firmicutes; Clostridia; Lachnospirales; Lachnospiraceae; Roseburia; uncultured bacterium
DQ905876.1.1494	0	0	0	0	0.00159737	0	0	0	0	0	Phylogeny	Lachnospiraceae	Bacteria; Firmicutes; Clostridia; Lachnospirales; Lachnospiraceae; Coprococcus; uncultured bacterium
HQ772898.1.1422	0.00159737	0	0	0	0	0	0	0	0.00319474	0	Phylogeny	Lachnospiraceae	Bacteria; Firmicutes; Clostridia; Lachnospirales; Lachnospiraceae; [Ruminococcus] gauvreauii group; uncultured organism
HQ807948.1.1446	0	0	0	0.00958421	0	0	0	0	0	0	Phylogeny	Lachnospiraceae	Bacteria; Firmicutes; Clostridia; Lachnospirales; Lachnospiraceae; Coprococcus; uncultured organism
JN559669.1.1502	0.00159737	0.0335447	0.0511158	0.0399342	0.0415316	0.0527131	0.00798684	0.00638947	0.00319474	0	Phylogeny	Lachnospiraceae	Bacteria; Firmicutes; Clostridia; Lachnospirales; Lachnospiraceae; Lachnoclostridium; uncultured bacterium
JN977151.1.1551	0.00319474	0	0	0	0	0	0	0	0.00798684	0.00159737	Phylogeny	Latescibacteraceae	Bacteria; Latescibacterota; Latescibacteria; Latescibacterales; Latescibacteraceae; uncultured bacterium
AB821657.1.1522	0.00159737	0	0	0	0	0	0	0	0.00159737	0.00159737	Phylogeny	Muribaculaceae	Bacteria; Bacteroidota; Bacteroidia; Bacteroidales; Muribaculaceae; uncultured bacterium
KC181129.1.1526	0	0	0	0	0	0	0.00159737	0	0	0	Phylogeny	Muribaculaceae	Bacteria; Bacteroidota; Bacteroidia; Bacteroidales; Muribaculaceae; uncultured rumen bacterium
DQ456148.1.1449	0.00159737	0	0	0	0	0	0	0	0.00798684	0	Phylogeny	Oscillospiraceae	Bacteria; Firmicutes; Clostridia; Oscillospirales; Oscillospiraceae; Oscillibacter; uncultured bacterium
EF603968.1.1525	0.00319474	0	0	0	0	0.00159737	0	0	0.00319474	0	Phylogeny	Peptococcaceae	Bacteria; Firmicutes; Clostridia; Peptococcales; Peptococcaceae; uncultured; uncultured bacterium
EU468118.1.1273	0	0.00319474	0.00319474	0	0	0	0	0	0	0	Phylogeny	Peptostreptococcaceae	Bacteria; Firmicutes; Clostridia; Peptostreptococcales-Tissierellales; Peptostreptococcaceae; Peptoclostridium; uncultured bacterium
EU772887.1.1285	0	0	0.00159737	0.00159737	0	0	0	0	0	0	Phylogeny	Peptostreptococcaceae	Bacteria; Firmicutes; Clostridia; Peptostreptococcales-Tissierellales; Peptostreptococcaceae; Peptoclostridium; uncultured bacterium
EU773909.1.1375	0	0	0	0	0	0.00159737	0	0.0047921	0	0	Phylogeny	Peptostreptococcaceae	Bacteria; Firmicutes; Clostridia; Peptostreptococcales-Tissierellales; Peptostreptococcaceae; Peptoclostridium; uncultured bacterium
EU773921.1.1373	0	0.00159737	0.00798684	0.00159737	0.00798684	0.00319474	0	0.00638947	0	0	Phylogeny	Peptostreptococcaceae	Bacteria; Firmicutes; Clostridia; Peptostreptococcales-Tissierellales; Peptostreptococcaceae; Peptoclostridium; uncultured bacterium
EU773957.1.1369	0	0.616584	0.535118	0.830631	0.313084	0.228424	0.47921	0.383368	0.378576	0.0702842	Phylogeny	Peptostreptococcaceae	Bacteria; Firmicutes; Clostridia; Peptostreptococcales-Tissierellales; Peptostreptococcaceae; Peptoclostridium; uncultured bacterium
JRAR01000058.52184.53687	0.0431289	0	0	0	0	0	0	0	0.0814657	0.017571	Phylogeny	Porphyromonadaceae	Bacteria; Bacteroidota; Bacteroidia; Bacteroidales; Porphyromonadaceae; Porphyromonas; Porphyromonas sp. COT-290 OH860
AB034021.1.1522	0.00159737	0	0	0	0	0	0	0	0.0047921	0	Phylogeny	Prevotellaceae	Bacteria; Bacteroidota; Bacteroidia; Bacteroidales; Prevotellaceae; Prevotellaceae UCG-004; uncultured rumen bacterium 4C0d-8
AB185507.1.1527	0	0	0	0	0	0	0.00159737	0	0	0	Phylogeny	Prevotellaceae	Bacteria; Bacteroidota; Bacteroidia; Bacteroidales; Prevotellaceae; Prevotella; uncultured rumen bacterium
AB185528.1.1527	0	0	0	0	0.00159737	0	0	0	0	0	Phylogeny	Prevotellaceae	Bacteria; Bacteroidota; Bacteroidia; Bacteroidales; Prevotellaceae; Prevotella; uncultured rumen bacterium
AB185783.1.1530	0	0.0591026	0.0271552	0.0287526	0.0543105	0.0367395	0.0383368	0.0255579	0.00798684	0.00319474	Phylogeny	Prevotellaceae	Bacteria; Bacteroidota; Bacteroidia; Bacteroidales; Prevotellaceae; Prevotellaceae UCG-001; uncultured rumen bacterium
AB239491.1.1489	0	0	0	0	0	0	0	0	0.00159737	0	Phylogeny	Prevotellaceae	Bacteria; Bacteroidota; Bacteroidia; Bacteroidales; Prevotellaceae; Prevotellaceae Ga6A1 group; rumen bacterium RC-2
AB746616.1.1522	0	1.29547	0.827436	0.771529	0.896123	1.15969	0.921681	0.487197	0.501573	0.0622973	Phylogeny	Prevotellaceae	Bacteria; Bacteroidota; Bacteroidia; Bacteroidales; Prevotellaceae; Prevotella; uncultured bacterium
AB746646.1.1533	0.00319474	0.0239605	0.0143763	0.0111816	0.0159737	0.0207658	0.00798684	0.00958421	0.0047921	0	Phylogeny	Prevotellaceae	Bacteria; Bacteroidota; Bacteroidia; Bacteroidales; Prevotellaceae; Prevotella; uncultured bacterium
AB821821.1.1522	0	0	0	0	0	0.00159737	0	0	0	0	Phylogeny	Prevotellaceae	Bacteria; Bacteroidota; Bacteroidia; Bacteroidales; Prevotellaceae; Prevotella; uncultured bacterium
ACKS01000100.344.1864	0	0.00159737	0.00159737	0	0.00159737	0.00319474	0.00319474	0	0.228424	0.0111816	Phylogeny	Prevotellaceae	Bacteria; Bacteroidota; Bacteroidia; Bacteroidales; Prevotellaceae; Prevotella; Prevotella bergensis DSM 17361
AMCI01000706.14.1436	0.00159737	0	0	0	0	0	0	0	0.00159737	0	Phylogeny	Prevotellaceae	Bacteria; Bacteroidota; Bacteroidia; Bacteroidales; Prevotellaceae; Prevotella_7; gut metagenome
CP003666.215679.217195	0	0	0	0	0	0	0	0.00159737	0.00319474	0	Phylogeny	Prevotellaceae	Bacteria; Bacteroidota; Bacteroidia; Bacteroidales; Prevotellaceae; Prevotella; Prevotella sp. oral taxon 299 str. F0039
FJ529692.2.1507	0	0	0	0	0	0	0	0.00159737	0.00638947	0.00159737	Phylogeny	Prevotellaceae	Bacteria; Bacteroidota; Bacteroidia; Bacteroidales; Prevotellaceae; Prevotellaceae Ga6A1 group; uncultured bacterium 34R1
FJ683505.1.1472	0	0.00638947	0.00638947	0.0047921	0.00798684	0.00319474	0.00638947	0	0	0	Phylogeny	Prevotellaceae	Bacteria; Bacteroidota; Bacteroidia; Bacteroidales; Prevotellaceae; Alloprevotella; uncultured bacterium
GQ398429.1.1519	0	0	0	0	0	0	0	0	0.0335447	0.00319474	Phylogeny	Prevotellaceae	Bacteria; Bacteroidota; Bacteroidia; Bacteroidales; Prevotellaceae; Prevotella; uncultured bacterium
GU303992.1.1500	0.00319474	0	0	0	0	0.00159737	0	0	0.00319474	0	Phylogeny	Prevotellaceae	Bacteria; Bacteroidota; Bacteroidia; Bacteroidales; Prevotellaceae; Prevotellaceae NK3B31 group; uncultured rumen bacterium
HM124083.1.1490	0	0	0	0	0.00159737	0	0.00319474	0.00159737	0.0191684	0.0111816	Phylogeny	Prevotellaceae	Bacteria; Bacteroidota; Bacteroidia; Bacteroidales; Prevotellaceae; Prevotellaceae Ga6A1 group; uncultured bacterium
HQ399936.1.1547	0.00319474	0	0	0	0	0	0	0	0.00319474	0	Phylogeny	Prevotellaceae	Bacteria; Bacteroidota; Bacteroidia; Bacteroidales; Prevotellaceae; Prevotella; uncultured rumen bacterium
JN713391.1.1520	0	0	0.00159737	0	0	0	0	0	0.0047921	0.00159737	Phylogeny	Prevotellaceae	Bacteria; Bacteroidota; Bacteroidia; Bacteroidales; Prevotellaceae; Alloprevotella; Prevotella sp. canine oral taxon 226
JX218467.1.1488	0	0	0	0.00159737	0	0	0	0	0	0	Phylogeny	Prevotellaceae	Bacteria; Bacteroidota; Bacteroidia; Bacteroidales; Prevotellaceae; Prevotellaceae Ga6A1 group; uncultured rumen bacterium
KM462133.1.1519	0.00159737	0.00159737	0	0	0	0	0	0	0	0	Phylogeny	Prevotellaceae	Bacteria; Bacteroidota; Bacteroidia; Bacteroidales; Prevotellaceae; Alloprevotella; Alloprevotella sp. feline oral taxon 167
LC028706.1.1521	0.0047921	0.00319474	0.00159737	0	0.00319474	0.00159737	0.00319474	0.00159737	0.00958421	0.0111816	Phylogeny	Prevotellaceae	Bacteria; Bacteroidota; Bacteroidia; Bacteroidales; Prevotellaceae; Prevotellaceae UCG-003; uncultured bacterium
AF280861.1.1535	0.00958421	0	0.00159737	0.00159737	0.00159737	0.00319474	0	0	0.0159737	0	Phylogeny	Rhodocyclaceae	Bacteria; Proteobacteria; Gammaproteobacteria; Burkholderiales; Rhodocyclaceae; Denitratisoma; uncultured bacterium mle1-33
KM461992.1.1524	0.00159737	0	0	0	0	0	0	0	0.00638947	0	Phylogeny	Rikenellaceae	Bacteria; Bacteroidota; Bacteroidia; Bacteroidales; Rikenellaceae; Rikenellaceae RC9 gut group; Bacteroidia bacterium feline oral taxon 115
BABD01000680.619.2209	0	0.0047921	0	0	0	0	0	0	0.0367395	0.0143763	Phylogeny	Ruminococcaceae	Bacteria; Firmicutes; Clostridia; Oscillospirales; Ruminococcaceae; Subdoligranulum; human gut metagenome
DQ342331.1.1612	0.03035	0.00319474	0.0047921	0.00319474	0	0	0	0	0.0559079	0	Phylogeny	Ruminococcaceae	Bacteria; Firmicutes; Clostridia; Oscillospirales; Ruminococcaceae; Faecalibacterium; uncultured bacterium
EU009819.1.1538	0	0.00159737	0	0	0	0	0	0	0.0111816	0	Phylogeny	Ruminococcaceae	Bacteria; Firmicutes; Clostridia; Oscillospirales; Ruminococcaceae; Faecalibacterium; uncultured bacterium
HQ780817.1.1546	0.00319474	0.00159737	0	0	0.00159737	0	0	0	0	0	Phylogeny	Ruminococcaceae	Bacteria; Firmicutes; Clostridia; Oscillospirales; Ruminococcaceae; Subdoligranulum; uncultured organism
JQ248102.1.1599	0	0	0	0	0	0	0	0	0.00159737	0.0047921	Phylogeny	Ruminococcaceae	Bacteria; Firmicutes; Clostridia; Oscillospirales; Ruminococcaceae; Faecalibacterium; uncultured bacterium
FJ511417.1.1346	0.00159737	0	0	0.00159737	0	0	0	0	0.0047921	0	Phylogeny	Sutterellaceae	Bacteria; Proteobacteria; Gammaproteobacteria; Burkholderiales; Sutterellaceae; Sutterella; uncultured bacterium
KT952750.1.1505	0	0	0	0	0	0	0	0	0.00319474	0.00159737	Phylogeny	Tannerellaceae	Bacteria; Bacteroidota; Bacteroidia; Bacteroidales; Tannerellaceae; Parabacteroides; uncultured bacterium
AEYS01000010.10484.12283	0.00159737	0.00159737	0	0.00159737	0	0	0	0	0.0047921	0.00159737	Phylogeny	Thermoanaerobacteraceae	Bacteria; Firmicutes; Thermoanaerobacteria; Thermoanaerobacterales; Thermoanaerobacteraceae; Thermoanaerobacter; Thermoanaerobacter ethanolicus JW 200
EU998996.1.1596	0.017571	0	0	0	0	0	0	0	0.00958421	0.00159737	Phylogeny	Wohlfahrtiimonadaceae	Bacteria; Proteobacteria; Gammaproteobacteria; Cardiobacteriales; Wohlfahrtiimonadaceae; Wohlfahrtiimonas; uncultured bacterium
EU246184.1.1516	0	0	0	0	0	0	0	0	0.00638947	0.00319474	Phylogeny	Other	Bacteria; GN01; uncultured organism
KT748582.1.1595	0.00159737	0	0	0	0	0	0	0	0.00319474	0.00319474	Phylogeny	Other	Bacteria; Proteobacteria; Gammaproteobacteria; uncultured; uncultured bacterium
ABFZ02000010.54.1555	0	0	0	0	0.00319474	0.0111816	0.00319474	0	0	0	Domestication	Bacteroidaceae	Bacteria; Bacteroidota; Bacteroidia; Bacteroidales; Bacteroidaceae; Bacteroides; Bacteroides stercoris ATCC 43183
ABFZ02000022.100210.101724	0	0.00638947	0.00958421	0.0047921	0.0319474	0.0718815	0.0415316	0.0047921	0.00958421	0	Domestication	Bacteroidaceae	Bacteria; Bacteroidota; Bacteroidia; Bacteroidales; Bacteroidaceae; Bacteroides; Bacteroides stercoris ATCC 43183
AM265445.1.1462	0	0.00159737	0	0	0	0	0.00159737	0	0	0	Domestication	Bacteroidaceae	Bacteria; Bacteroidota; Bacteroidia; Bacteroidales; Bacteroidaceae; Bacteroides; uncultured bacterium
BABD01000854.1516.2844	0	0	0	0	0.00319474	0.00159737	0.00159737	0	0	0	Domestication	Bacteroidaceae	Bacteria; Bacteroidota; Bacteroidia; Bacteroidales; Bacteroidaceae; Bacteroides; human gut metagenome
CP009057.4969468.4971009	0.00319474	0.00798684	0.0047921	0.00958421	0.0399342	0.126192	0.0511158	0.00159737	0.0143763	0	Domestication	Bacteroidaceae	Bacteria; Bacteroidota; Bacteroidia; Bacteroidales; Bacteroidaceae; Bacteroides; Bacteroides dorei
DQ455903.1.1458	0	0	0	0.00159737	0	0	0.00319474	0	0	0	Domestication	Bacteroidaceae	Bacteria; Bacteroidota; Bacteroidia; Bacteroidales; Bacteroidaceae; Bacteroides; uncultured bacterium
DQ456399.1.1451	0	0	0	0	0.00958421	0.0399342	0	0	0	0	Domestication	Bacteroidaceae	Bacteria; Bacteroidota; Bacteroidia; Bacteroidales; Bacteroidaceae; Bacteroides; uncultured bacterium
DQ797763.1.1404	0	0	0	0	0.00159737	0.00159737	0	0	0	0	Domestication	Bacteroidaceae	Bacteria; Bacteroidota; Bacteroidia; Bacteroidales; Bacteroidaceae; Bacteroides; uncultured bacterium
DQ800248.1.1398	0	0	0.0047921	0	0.00319474	0.00319474	0.00319474	0	0	0	Domestication	Bacteroidaceae	Bacteria; Bacteroidota; Bacteroidia; Bacteroidales; Bacteroidaceae; Bacteroides; uncultured bacterium
DQ800368.1.1397	0	0	0	0	0	0	0.00798684	0	0	0	Domestication	Bacteroidaceae	Bacteria; Bacteroidota; Bacteroidia; Bacteroidales; Bacteroidaceae; Bacteroides; uncultured bacterium
DQ805629.1.1406	0	0	0	0	0.00319474	0	0.00159737	0	0	0	Domestication	Bacteroidaceae	Bacteria; Bacteroidota; Bacteroidia; Bacteroidales; Bacteroidaceae; Bacteroides; uncultured bacterium
DQ806877.1.1290	0	0	0	0	0	0	0	0	0.00319474	0	Domestication	Bacteroidaceae	Bacteria; Bacteroidota; Bacteroidia; Bacteroidales; Bacteroidaceae; Bacteroides; uncultured bacterium
DQ807063.1.1405	0	0	0	0	0.00638947	0.00159737	0.00638947	0	0	0	Domestication	Bacteroidaceae	Bacteria; Bacteroidota; Bacteroidia; Bacteroidales; Bacteroidaceae; Bacteroides; uncultured bacterium
DQ808618.1.1395	0	0	0	0	0.00958421	0.0287526	0.00159737	0	0	0	Domestication	Bacteroidaceae	Bacteria; Bacteroidota; Bacteroidia; Bacteroidales; Bacteroidaceae; Bacteroides; uncultured bacterium
DQ809161.1.1402	0	0	0	0	0.00159737	0.0047921	0	0	0	0	Domestication	Bacteroidaceae	Bacteria; Bacteroidota; Bacteroidia; Bacteroidales; Bacteroidaceae; Bacteroides; uncultured bacterium
EF403697.1.1493	0	0	0.00958421	0	0.0543105	0.137374	0.0255579	0.00319474	0.00958421	0	Domestication	Bacteroidaceae	Bacteria; Bacteroidota; Bacteroidia; Bacteroidales; Bacteroidaceae; Bacteroides; uncultured bacterium
EU136684.1.1926	0	0	0	0.00159737	0	0.00319474	0	0	0	0	Domestication	Bacteroidaceae	Bacteria; Bacteroidota; Bacteroidia; Bacteroidales; Bacteroidaceae; Bacteroides; Bacteroides stercoris ATCC 43183
EU560780.1.1492	0	0.00159737	0	0	0	0	0	0	0	0	Domestication	Bacteroidaceae	Bacteria; Bacteroidota; Bacteroidia; Bacteroidales; Bacteroidaceae; Bacteroides; uncultured bacterium
EU772666.1.1397	0	0	0	0	0	0	0.00159737	0	0	0	Domestication	Bacteroidaceae	Bacteria; Bacteroidota; Bacteroidia; Bacteroidales; Bacteroidaceae; Bacteroides; uncultured bacterium
EU772886.1.1397	0	0.00159737	0	0	0.00319474	0.00159737	0	0	0.00319474	0	Domestication	Bacteroidaceae	Bacteria; Bacteroidota; Bacteroidia; Bacteroidales; Bacteroidaceae; Bacteroides; uncultured bacterium
EU772907.1.1401	0	0.608597	0.196476	0.362602	0.940849	0.650129	0.923278	0.822644	0.464834	0.0431289	Domestication	Bacteroidaceae	Bacteria; Bacteroidota; Bacteroidia; Bacteroidales; Bacteroidaceae; Bacteroides; uncultured bacterium
EU775980.1.1399	0	0.0159737	0.0159737	0.0415316	0.017571	0.0447263	0.0271552	0.0047921	0.03035	0	Domestication	Bacteroidaceae	Bacteria; Bacteroidota; Bacteroidia; Bacteroidales; Bacteroidaceae; Bacteroides; uncultured bacterium
FJ365703.1.1290	0	0	0	0	0.00159737	0	0.00159737	0	0	0.00159737	Domestication	Bacteroidaceae	Bacteria; Bacteroidota; Bacteroidia; Bacteroidales; Bacteroidaceae; Bacteroides; uncultured bacterium
FJ370528.1.1383	0	0	0	0	0	0.00159737	0	0	0	0	Domestication	Bacteroidaceae	Bacteria; Bacteroidota; Bacteroidia; Bacteroidales; Bacteroidaceae; Bacteroides; uncultured bacterium
FJ511512.1.1376	0	0	0	0.00159737	0	0	0	0	0	0	Domestication	Bacteroidaceae	Bacteria; Bacteroidota; Bacteroidia; Bacteroidales; Bacteroidaceae; Bacteroides; uncultured bacterium
GQ492338.1.1347	0	0	0	0	0	0.00159737	0	0	0	0	Domestication	Bacteroidaceae	Bacteria; Bacteroidota; Bacteroidia; Bacteroidales; Bacteroidaceae; Bacteroides; uncultured bacterium
HQ756943.1.1450	0	0	0	0	0	0.00319474	0.00159737	0	0	0	Domestication	Bacteroidaceae	Bacteria; Bacteroidota; Bacteroidia; Bacteroidales; Bacteroidaceae; Bacteroides; uncultured organism
HQ759985.1.1450	0	0	0	0	0.00159737	0.00798684	0.0127789	0	0	0	Domestication	Bacteroidaceae	Bacteria; Bacteroidota; Bacteroidia; Bacteroidales; Bacteroidaceae; Bacteroides; uncultured organism
HQ788569.1.1446	0	0.00798684	0.00159737	0	0.00798684	0.0239605	0.0191684	0.0047921	0	0	Domestication	Bacteroidaceae	Bacteria; Bacteroidota; Bacteroidia; Bacteroidales; Bacteroidaceae; Bacteroides; uncultured organism
HQ788729.1.1440	0	0	0	0	0	0.00159737	0	0	0.00159737	0	Domestication	Bacteroidaceae	Bacteria; Bacteroidota; Bacteroidia; Bacteroidales; Bacteroidaceae; Bacteroides; uncultured organism
HQ793349.1.1443	0	0	0	0	0.00319474	0.00159737	0	0	0	0	Domestication	Bacteroidaceae	Bacteria; Bacteroidota; Bacteroidia; Bacteroidales; Bacteroidaceae; Bacteroides; uncultured organism
HW066511.1.1490	0	0	0	0.00159737	0.0527131	0.047921	0.00798684	0.00159737	0	0	Domestication	Bacteroidaceae	Bacteria; Bacteroidota; Bacteroidia; Bacteroidales; Bacteroidaceae; Bacteroides; Bacteroides uniformis
JX543403.1.1489	0	0	0	0	0.00319474	0.0367395	0.0047921	0.00159737	0.00159737	0	Domestication	Bacteroidaceae	Bacteria; Bacteroidota; Bacteroidia; Bacteroidales; Bacteroidaceae; Bacteroides; uncultured Bacteroidaceae bacterium
KC245348.1.1465	0	0	0	0	0.00319474	0	0.00638947	0	0	0	Domestication	Bacteroidaceae	Bacteria; Bacteroidota; Bacteroidia; Bacteroidales; Bacteroidaceae; Bacteroides; uncultured bacterium
LC033792.1.1501	0	0.00159737	0.00638947	0	0.0191684	0.0399342	0.00319474	0	0.00159737	0	Domestication	Bacteroidaceae	Bacteria; Bacteroidota; Bacteroidia; Bacteroidales; Bacteroidaceae; Bacteroides; Bacteroides sp. W20
EU458509.1.1290	0	0	0	0	0.00319474	0.0335447	0	0	0	0	Domestication	Christensenellaceae	Bacteria; Firmicutes; Clostridia; Christensenellales; Christensenellaceae; Christensenellaceae R-7 group; uncultured bacterium
EU776118.1.1389	0	0	0	0	0.0143763	0.0798684	0	0.0047921	0	0	Domestication	Christensenellaceae	Bacteria; Firmicutes; Clostridia; Christensenellales; Christensenellaceae; Christensenellaceae R-7 group; uncultured bacterium
FPLO01008568.16.1523	0.00159737	0	0	0	0.00798684	0.0367395	0	0	0	0	Domestication	Christensenellaceae	Bacteria; Firmicutes; Clostridia; Christensenellales; Christensenellaceae; Christensenellaceae R-7 group; metagenome
JN559623.1.1493	0.00159737	0	0	0	0.0111816	0.134179	0	0	0	0	Domestication	Christensenellaceae	Bacteria; Firmicutes; Clostridia; Christensenellales; Christensenellaceae; Christensenellaceae R-7 group; uncultured bacterium
LC028569.1.1518	0.00319474	0	0	0	0.00319474	0.0511158	0	0	0	0	Domestication	Christensenellaceae	Bacteria; Firmicutes; Clostridia; Christensenellales; Christensenellaceae; Christensenellaceae R-7 group; uncultured bacterium
ABIK02000003.44069.45469	0	0	0.0239605	0.00159737	0	0	0	0	0	0	Domestication	Erysipelatoclostridiaceae	Bacteria; Firmicutes; Bacilli; Erysipelotrichales; Erysipelatoclostridiaceae; Erysipelatoclostridium; [Clostridium] spiroforme DSM 1552
AMCI01005837.3515.5029	0.00159737	0.00319474	0.0798684	0.0670894	0.00958421	0.00319474	0	0.00159737	0	0.00159737	Domestication	Erysipelatoclostridiaceae	Bacteria; Firmicutes; Bacilli; Erysipelotrichales; Erysipelatoclostridiaceae; Candidatus Stoquefichus; gut metagenome
AP018537.1577065.1578569	0	0.00319474	0.00638947	0	0	0	0	0	0	0	Domestication	Erysipelatoclostridiaceae	Bacteria; Firmicutes; Bacilli; Erysipelotrichales; Erysipelatoclostridiaceae; Erysipelotrichaceae UCG-003; Erysipelotrichaceae bacterium GAM147
BAAU01005302.194.1697	0.00159737	0.00319474	0.0111816	0	0	0	0	0	0	0	Domestication	Erysipelatoclostridiaceae	Bacteria; Firmicutes; Bacilli; Erysipelotrichales; Erysipelatoclostridiaceae; Erysipelotrichaceae UCG-003; human gut metagenome
EF406649.1.1496	0	0	0	0	0	0	0	0	0.00638947	0	Domestication	Erysipelatoclostridiaceae	Bacteria; Firmicutes; Bacilli; Erysipelotrichales; Erysipelatoclostridiaceae; Erysipelatoclostridium; uncultured bacterium
EU505003.1.1390	0	0.00958421	0.00159737	0.00319474	0.00159737	0	0	0	0.00319474	0	Domestication	Erysipelatoclostridiaceae	Bacteria; Firmicutes; Bacilli; Erysipelotrichales; Erysipelatoclostridiaceae; Candidatus Stoquefichus; uncultured bacterium
FCNA01000117.1.1283	0	0	0	0.00159737	0	0	0	0	0	0	Domestication	Erysipelatoclostridiaceae	Bacteria; Firmicutes; Bacilli; Erysipelotrichales; Erysipelatoclostridiaceae; Erysipelatoclostridium; Clostridiales bacterium CHKCI006
FJ370952.1.1393	0.00159737	0.00159737	0.0367395	0.00319474	0	0	0	0	0	0	Domestication	Erysipelatoclostridiaceae	Bacteria; Firmicutes; Bacilli; Erysipelotrichales; Erysipelatoclostridiaceae; Erysipelatoclostridium; uncultured bacterium
FJ371039.1.1385	0.00159737	0.00159737	0.0894526	0.00319474	0.00159737	0	0	0	0.00319474	0	Domestication	Erysipelatoclostridiaceae	Bacteria; Firmicutes; Bacilli; Erysipelotrichales; Erysipelatoclostridiaceae; Erysipelatoclostridium; uncultured bacterium
FJ538172.1.1489	0	0.00319474	0.0047921	0	0	0	0	0	0	0	Domestication	Erysipelatoclostridiaceae	Bacteria; Firmicutes; Bacilli; Erysipelotrichales; Erysipelatoclostridiaceae; Erysipelatoclostridium; uncultured Clostridium sp.
FJ978488.1.1405	0.00319474	0.00319474	0.140568	0.122997	0.0223631	0.0159737	0	0	0	0.00159737	Domestication	Erysipelatoclostridiaceae	Bacteria; Firmicutes; Bacilli; Erysipelotrichales; Erysipelatoclostridiaceae; Candidatus Stoquefichus; uncultured bacterium
GQ156417.1.1346	0	0.00159737	0	0.00159737	0	0	0	0	0	0	Domestication	Erysipelatoclostridiaceae	Bacteria; Firmicutes; Bacilli; Erysipelotrichales; Erysipelatoclostridiaceae; Erysipelatoclostridium; uncultured bacterium
HQ264061.1.1490	0.0047921	0	0.00159737	0	0	0	0	0	0.00319474	0	Domestication	Erysipelatoclostridiaceae	Bacteria; Firmicutes; Bacilli; Erysipelotrichales; Erysipelatoclostridiaceae; Erysipelatoclostridium; uncultured Clostridium sp.
HQ716342.1.1476	0	0	0.00319474	0	0	0	0	0	0	0	Domestication	Erysipelatoclostridiaceae	Bacteria; Firmicutes; Bacilli; Erysipelotrichales; Erysipelatoclostridiaceae; uncultured bacterium
HQ743770.1.1431	0.0239605	0.191684	0.03035	0.0830631	0.00159737	0	0	0.00798684	0.353018	0.00159737	Domestication	Erysipelatoclostridiaceae	Bacteria; Firmicutes; Bacilli; Erysipelotrichales; Erysipelatoclostridiaceae; Erysipelatoclostridium; uncultured organism
HQ782821.1.1442	0	0	0	0.0127789	0	0	0	0.00319474	0	0.0750763	Domestication	Erysipelatoclostridiaceae	Bacteria; Firmicutes; Bacilli; Erysipelotrichales; Erysipelatoclostridiaceae; Erysipelotrichaceae UCG-003; uncultured organism
JQ608057.1.1427	0	0.00159737	0	0	0	0	0	0	0	0	Domestication	Erysipelatoclostridiaceae	Bacteria; Firmicutes; Bacilli; Erysipelotrichales; Erysipelatoclostridiaceae; Erysipelatoclostridium; bacterium NLAE-zl-C346
KF842056.1.1402	0	0.00638947	0.00159737	0.00319474	0	0	0	0	0	0	Domestication	Erysipelatoclostridiaceae	Bacteria; Firmicutes; Bacilli; Erysipelotrichales; Erysipelatoclostridiaceae; Erysipelatoclostridium; uncultured bacterium
LTZJ01000001.97.1609	0.00159737	0.00638947	0	0.00159737	0	0	0	0	0.00319474	0	Domestication	Erysipelatoclostridiaceae	Bacteria; Firmicutes; Bacilli; Erysipelotrichales; Erysipelatoclostridiaceae; Candidatus Stoquefichus; Candidatus Stoquefichus sp. KLE1796
M23731.1.1480	0	0.0111816	0.0207658	0.00798684	0	0	0	0	0.00159737	0	Domestication	Erysipelatoclostridiaceae	Bacteria; Firmicutes; Bacilli; Erysipelotrichales; Erysipelatoclostridiaceae; Erysipelatoclostridium; Erysipelatoclostridium ramosum
X73440.1.1526	0.0127789	0.0127789	0.00798684	0.00319474	0	0	0	0	0.00319474	0	Domestication	Erysipelatoclostridiaceae	Bacteria; Firmicutes; Bacilli; Erysipelotrichales; Erysipelatoclostridiaceae; Erysipelatoclostridium; Erysipelatoclostridium ramosum
X73441.1.1519	0	0.0047921	0.0559079	0.00958421	0	0	0	0	0	0	Domestication	Erysipelatoclostridiaceae	Bacteria; Firmicutes; Bacilli; Erysipelotrichales; Erysipelatoclostridiaceae; Erysipelatoclostridium; [Clostridium] spiroforme
Y18188.1.1489	0.00159737	0.0319474	0.00319474	0.00159737	0	0	0	0.00319474	0.0463237	0	Domestication	Erysipelatoclostridiaceae	Bacteria; Firmicutes; Bacilli; Erysipelotrichales; Erysipelatoclostridiaceae; Erysipelatoclostridium; [Clostridium] cocleatum
AMCI01007084.155.1674	0.103829	0.00159737	0	0	0.0047921	0.017571	0.0271552	0.0223631	0.00638947	0.00958421	Domestication	Erysipelotrichaceae	Bacteria; Firmicutes; Bacilli; Erysipelotrichales; Erysipelotrichaceae; Allobaculum; gut metagenome
ARAE01000002.242496.243997	0.0559079	0.00319474	0	0	0.0670894	0.156542	0.169321	0.111816	0.0351421	0.0591026	Domestication	Erysipelotrichaceae	Bacteria; Firmicutes; Bacilli; Erysipelotrichales; Erysipelotrichaceae; Allobaculum; Allobaculum stercoricanis DSM 13633
GQ867522.1.1472	0	0	0	0.00319474	0.00159737	0.0207658	0.0159737	0.0239605	0.00319474	0.0047921	Domestication	Fusobacteriaceae	Bacteria; Fusobacteriota; Fusobacteriia; Fusobacteriales; Fusobacteriaceae; Fusobacterium; uncultured bacterium
JQ207633.1.1336	0	0	0	0	0	0	0.00319474	0.00319474	0	0	Domestication	Fusobacteriaceae	Bacteria; Fusobacteriota; Fusobacteriia; Fusobacteriales; Fusobacteriaceae; Fusobacterium; uncultured bacterium
KT952719.1.1482	0.00159737	0.158139	0.0543105	0.0894526	0.017571	0.017571	0.0351421	0.0159737	0.103829	0.0447263	Domestication	Fusobacteriaceae	Bacteria; Fusobacteriota; Fusobacteriia; Fusobacteriales; Fusobacteriaceae; Fusobacterium; uncultured bacterium
AF371679.1.1429	0.00319474	0	0.00159737	0	0.0191684	0.0463237	0	0.0047921	0	0	Domestication	Lachnospiraceae	Bacteria; Firmicutes; Clostridia; Lachnospirales; Lachnospiraceae; uncultured; uncultured bacterium
ATXD01000006.1289811.1291322	0	0	0	0	0.00159737	0.00319474	0	0	0	0	Domestication	Lachnospiraceae	Bacteria; Firmicutes; Clostridia; Lachnospirales; Lachnospiraceae; Lachnoclostridium; [Clostridium] methoxybenzovorans SR3
CP002109.18567.20085	0	0	0.00159737	0	0	0.0047921	0	0.00159737	0.00159737	0	Domestication	Lachnospiraceae	Bacteria; Firmicutes; Clostridia; Lachnospirales; Lachnospiraceae; Lachnoclostridium; [Clostridium] saccharolyticum WM1
EF405418.1.1497	0.00319474	0.00159737	0.00159737	0	0	0.0287526	0	0.00159737	0	0	Domestication	Lachnospiraceae	Bacteria; Firmicutes; Clostridia; Lachnospirales; Lachnospiraceae; uncultured; uncultured bacterium
EU772665.1.1358	0	0	0	0	0.017571	0.00798684	0.00958421	0.00319474	0	0	Domestication	Lachnospiraceae	Bacteria; Firmicutes; Clostridia; Lachnospirales; Lachnospiraceae; Lachnospiraceae UCG-008; uncultured bacterium
FR749946.1.1524	0	0	0	0	0.00319474	0.0047921	0.00159737	0.00319474	0	0	Domestication	Lachnospiraceae	Bacteria; Firmicutes; Clostridia; Lachnospirales; Lachnospiraceae; [Eubacterium] fissicatena group; Faecalicatena contorta
HQ792275.1.1457	0	0	0	0	0.00798684	0.0047921	0	0	0	0	Domestication	Lachnospiraceae	Bacteria; Firmicutes; Clostridia; Lachnospirales; Lachnospiraceae; uncultured; uncultured organism
HQ795148.1.1445	0.00159737	0	0	0.00319474	0.00958421	0.00638947	0.00638947	0.0047921	0	0	Domestication	Lachnospiraceae	Bacteria; Firmicutes; Clostridia; Lachnospirales; Lachnospiraceae; uncultured; uncultured organism
KC245316.1.1463	0	0	0	0	0.0383368	0.0255579	0.0495184	0.00798684	0	0	Domestication	Lachnospiraceae	Bacteria; Firmicutes; Clostridia; Lachnospirales; Lachnospiraceae; uncultured; uncultured bacterium
LT630003.3420126.3421661	0	0	0	0	0	0	0.00638947	0	0	0	Domestication	Lachnospiraceae	Bacteria; Firmicutes; Clostridia; Lachnospirales; Lachnospiraceae; Lachnoclostridium; [Clostridium] sphenoides JCM 1415
FJ507144.1.1376	0	0.0047921	0.00159737	0.00319474	0.00319474	0.0127789	0.0159737	0.0159737	0.00638947	0	Domestication	Oscillospiraceae	Bacteria; Firmicutes; Clostridia; Oscillospirales; Oscillospiraceae; uncultured; uncultured bacterium
AB555420.1.1528	0.0047921	0	0.00319474	0.00159737	0.0255579	0	0.0255579	0.0399342	0.00159737	0	Domestication	Succinivibrionaceae	Bacteria; Proteobacteria; Gammaproteobacteria; Enterobacterales; Succinivibrionaceae; Succinivibrio; uncultured rumen bacterium
AB824447.1.1531	0	0	0	0	0.00638947	0	0.0047921	0.0335447	0	0	Domestication	Succinivibrionaceae	Bacteria; Proteobacteria; Gammaproteobacteria; Enterobacterales; Succinivibrionaceae; Ruminobacter; uncultured bacterium
FJ680264.1.1430	0.00159737	0	0	0	0.00798684	0	0.017571	0.0654921	0.00319474	0	Domestication	Succinivibrionaceae	Bacteria; Proteobacteria; Gammaproteobacteria; Enterobacterales; Succinivibrionaceae; Succinivibrio; uncultured bacterium
AB222699.1.1485	0	0.00798684	0.00159737	0.00319474	0.00798684	0.0047921	0.00638947	0.00319474	0	0	both	Bacteroidaceae	Bacteria; Bacteroidota; Bacteroidia; Bacteroidales; Bacteroidaceae; Bacteroides; Bacteroides finegoldii
AB222700.1.1488	0	0.0159737	0	0.00638947	0.017571	0.0223631	0.0335447	0.0239605	0	0	both	Bacteroidaceae	Bacteria; Bacteroidota; Bacteroidia; Bacteroidales; Bacteroidaceae; Bacteroides; Bacteroides finegoldii
CP022412.1507845.1509385	0.00319474	0.0415316	0.0271552	0.0191684	0.0798684	0.0622973	0.102232	0.0814657	0.0415316	0.00958421	both	Bacteroidaceae	Bacteria; Bacteroidota; Bacteroidia; Bacteroidales; Bacteroidaceae; Bacteroides; Bacteroides caccae
DQ805840.1.1400	0.00159737	0	0	0.00159737	0	0	0	0	0.00958421	0	both	Bacteroidaceae	Bacteria; Bacteroidota; Bacteroidia; Bacteroidales; Bacteroidaceae; Bacteroides; uncultured bacterium
EU467709.1.1380	0	0.209255	0.0702842	0.161334	0.279539	0.250787	0.271552	0.21245	0.127789	0.0143763	both	Bacteroidaceae	Bacteria; Bacteroidota; Bacteroidia; Bacteroidales; Bacteroidaceae; Bacteroides; uncultured bacterium
FJ534962.1.1488	0	0	0	0	0	0	0	0	0.00319474	0.00159737	both	Bacteroidaceae	Bacteria; Bacteroidota; Bacteroidia; Bacteroidales; Bacteroidaceae; Bacteroides; uncultured bacterium
HK555556.1.1306	0	0	0	0	0	0	0	0.00159737	0.00159737	0	both	Bacteroidaceae	Bacteria; Bacteroidota; Bacteroidia; Bacteroidales; Bacteroidaceae; Bacteroides; unidentified
HQ766065.1.1463	0	0	0	0.00159737	0	0	0	0	0	0	both	Bacteroidaceae	Bacteria; Bacteroidota; Bacteroidia; Bacteroidales; Bacteroidaceae; Bacteroides; uncultured organism
HQ776236.1.1320	0	0	0.00159737	0	0	0	0	0	0	0	both	Bacteroidaceae	Bacteria; Bacteroidota; Bacteroidia; Bacteroidales; Bacteroidaceae; Bacteroides; uncultured organism
HQ784890.1.1446	0	0	0.00159737	0.0047921	0	0	0	0	0	0	both	Bacteroidaceae	Bacteria; Bacteroidota; Bacteroidia; Bacteroidales; Bacteroidaceae; Bacteroides; uncultured organism
HQ785115.1.1448	0	0.00319474	0.00159737	0	0.0047921	0.00159737	0.00319474	0.00319474	0	0	both	Bacteroidaceae	Bacteria; Bacteroidota; Bacteroidia; Bacteroidales; Bacteroidaceae; Bacteroides; uncultured organism
HQ787841.1.1441	0.00159737	0.017571	0.00319474	0.0111816	0.0319474	0.0207658	0.0159737	0.0287526	0.00319474	0.00159737	both	Bacteroidaceae	Bacteria; Bacteroidota; Bacteroidia; Bacteroidales; Bacteroidaceae; Bacteroides; uncultured organism
JN559493.1.1500	0	0.249189	0.167724	0.1821	0.313084	0.26676	0.316279	0.354616	0.0814657	0.0111816	both	Bacteroidaceae	Bacteria; Bacteroidota; Bacteroidia; Bacteroidales; Bacteroidaceae; Bacteroides; uncultured bacterium
JN559707.1.1497	0.0047921	0.968005	0.50956	0.742776	1.54625	1.32582	1.54306	1.15809	0.613389	0.0575052	both	Bacteroidaceae	Bacteria; Bacteroidota; Bacteroidia; Bacteroidales; Bacteroidaceae; Bacteroides; uncultured bacterium
CDPP01000002.337765.339270	0.00319474	0.00159737	0	0	0	0	0	0	0.00638947	0	both	Erysipelatoclostridiaceae	Bacteria; Firmicutes; Bacilli; Erysipelotrichales; Erysipelatoclostridiaceae; Erysipelatoclostridium; Clostridiaceae bacterium GM1
EU530322.1.1489	0.00798684	0	0	0	0	0	0	0	0.00958421	0	both	Erysipelatoclostridiaceae	Bacteria; Firmicutes; Bacilli; Erysipelotrichales; Erysipelatoclostridiaceae; Catenibacterium; uncultured Catenibacterium sp.
