# Supplementary material for: The gut microbiome buffers dietary adaptation in Bronze Age domesticated dogs
Source: iScience. 2021 Jul 9;24(8):102816. doi: 10.1016/j.isci.2021.102816 (PMC8327155; doi:10.1016/j.isci.2021.102816)
Supplement: Table S2. List of samples used in this study, related to Figure 1 — For each sample, ID, sequence accession number, species, breed (when available) and approximate age are reported. [file mmc3.xlsx]

## Sheet: Foglio1
ID	Accession Number*	Species	Breed	Approximate age**
Argentina_1000	KF661084	Canis lupus familiaris	-	1000
USA_1000	KF661086	Canis lupus familiaris	-	1000
CTC	KX379528	Canis lupus familiaris	-	5000
HXH	KX379529	Canis lupus familiaris	-	7000
USA_8500	KF661083	Canis lupus familiaris	-	8500
Germany_12500	KF661094	Canis lupus familiaris	-	12500
Switzerland1_14500	KF661087	Canis lupus	-	14500
Switzerland3_14500	KF661095	Canis lupus	-	14500
Russia_18000	KF661081	Canis lupus	-	18000
Alaska_20800	KF661090	Canis lupus	-	20800
Russia_22,000	KF661085	Canis lupus	-	22000
Belgium_26000	KF661078	Canis lupus	-	26000
Alaska_28000	KF661088	Canis lupus	-	28000
Belgium_30000	KF661080	Canis lupus	-	30000
Russia_33500	KF661092	Canis sp.	-	33500
Solarolo	This study	Canis lupus familiaris	-	3,600-3,450
Dog49F	SRR7221649	Canis lupus familiaris	-	Modern
Dog50F	SRR7221650	Canis lupus familiaris	-	Modern
Dog51M	SRR7221651	Canis lupus familiaris	-	Modern
Wolf52M	SRR7221652	Canis lupus	-	Modern
Wolf53F	SRR7221653	Canis lupus	-	Modern
Wolf54M	SRR7221654	Canis lupus	-	Modern
Wolf55F	SRR7221655	Canis lupus	-	Modern
Doberman_Pinscher_shotgun	SRR8164848	Canis lupus familiaris	Doberman Pinscher	Modern
Rhodesian_ridgeback_shotgun	SRR8164850	Canis lupus familiaris	Rhodesian ridgeback	Modern
D01_A	DQ480499	Canis lupus familiaris	Siberian Husky	Modern
D03_D	DQ480492	Canis lupus familiaris	Jamthund	Modern
D04_A	DQ480495	Canis lupus familiaris	Cocker Spaniel	Modern
D05_A	DQ480497	Canis lupus familiaris	West Highland White Terrier	Modern
D07_A	DQ480491	Canis lupus familiaris	Irish Setter	Modern
D09_C	DQ480489	Canis lupus familiaris	German Shepherd	Modern
D102_A	FJ817359	Canis lupus familiaris	Golden Retriever	Modern
D103_A	U96639	Canis lupus familiaris	Sapsaree	Modern
D11_C	DQ480501	Canis lupus familiaris	Swedish Elkhound	Modern
D12_C	DQ480493	Canis lupus familiaris	Black Russian Terrier	Modern
D15_A	AY656755	Canis lupus familiaris	Sapsaree	Modern
D16_A	AY656753	Canis lupus familiaris	Irish Setter	Modern
D18_A	AY656741	Canis lupus familiaris	Irish Setter	Modern
D21_A	AY656754	Canis lupus familiaris	Chinese Crested	Modern
D22_A	AY656737	Canis lupus familiaris	Basenji	Modern
D25_A	AY656744	Canis lupus familiaris	English Springer Spaniel	Modern
D26_B	AY656743	Canis lupus familiaris	Saint Bernard	Modern
D27_A	AY656749	Canis lupus familiaris	Saint Bernard	Modern
D28_A	AY656742	Canis lupus familiaris	Old English Sheepdog	Modern
D30_A	AY656747	Canis lupus familiaris	Welsh Springer Spaniel	Modern
D31_B	AY656752	Canis lupus familiaris	Standard Schnauzer	Modern
D32_B	AY656745	Canis lupus familiaris	English Springer Spaniel	Modern
D33_B	AY656740	Canis lupus familiaris	Kerry Blue Terrier	Modern
D34_D	EU408288	Canis lupus familiaris	Norwegian Elkhound	Modern
D35_B	EU408269	Canis lupus familiaris	Doberman Pinscher	Modern
D40_B	EU408252	Canis lupus familiaris	Bolognese	Modern
D41_B	EU408292	Canis lupus familiaris	Poodle	Modern
D42_B	EU408260	Canis lupus familiaris	Cardigan Corgi	Modern
D44_B	EU408254	Canis lupus familiaris	Basset Hound	Modern
D46_B	EU408307	Canis lupus familiaris	Walker Hound	Modern
D47_B	EU408303	Canis lupus familiaris	unknown	Modern
D48_B	EU408247	Canis lupus familiaris	Australian Terrier	Modern
D49_B	EU408255	Canis lupus familiaris	Basset Hound	Modern
D50_B	EU408268	Canis lupus familiaris	Cocker Spaniel	Modern
D51_B	EU408258	Canis lupus familiaris	Cockapoo	Modern
D52_C	EU408293	Canis lupus familiaris	Pit Bull Terrier	Modern
D55_C	EU408251	Canis lupus familiaris	Blue Heeler	Modern
D56_A	EU408305	Canis lupus familiaris	Viszla	Modern
D59_A	EU408282	Canis lupus familiaris	Keeshond	Modern
D60_C	EU408267	Canis lupus familiaris	Cocker Spaniel	Modern
D61_A	EU408300	Canis lupus familiaris	Tibetan Mastiff	Modern
D63_C	EU408279	Canis lupus familiaris	Havanese	Modern
D65_A	EU408272	Canis lupus familiaris	Dachshund	Modern
D66_A	EU408270	Canis lupus familiaris	Dachshund	Modern
D67_A	EU408261	Canis lupus familiaris	Chihuahua	Modern
D68_A	EU408246	Canis lupus familiaris	American Cocker Spaniel	Modern
D69_A	EU408304	Canis lupus familiaris	unknown	Modern
D71_A	EU408295	Canis lupus familiaris	Rottweiler	Modern
D72_A	EU408286	Canis lupus familiaris	Miniature Dachshund	Modern
D73_A	EU408249	Canis lupus familiaris	Australian Shepherd	Modern
D75_A	EU408274	Canis lupus familiaris	English Mastiff	Modern
D78_A	EU408248	Canis lupus familiaris	Australian Shepherd	Modern
D79_A	EU408264	Canis lupus familiaris	Cairn Terrier	Modern
D80_A	EU408294	Canis lupus familiaris	Pug	Modern
D81_A	EU408287	Canis lupus familiaris	Newfoundland	Modern
D82_A	EU408302	Canis lupus familiaris	Toy Poodle	Modern
D83_A	EU408290	Canis lupus familiaris	Neapolitan Mastiff	Modern
D84_C	EU408291	Canis lupus familiaris	Pomeranian	Modern
D85_A	EU408289	Canis lupus familiaris	Neapolitan Mastiff	Modern
D86_A	EU408263	Canis lupus familiaris	Cavalier King Charles Spaniel	Modern
D87_A	EU408250	Canis lupus familiaris	Bichon Frise	Modern
D88_A	EU408266	Canis lupus familiaris	Cocker Spaniel	Modern
D89_A	EU408273	Canis lupus familiaris	English Shepherd	Modern
D90_A	EU408275	Canis lupus familiaris	French Bull Dog	Modern
D91_A	EU408265	Canis lupus familiaris	Corgi	Modern
D93_A	EU408276	Canis lupus familiaris	Great Dane	Modern
D94_A	EU408245	Canis lupus familiaris	Akita	Modern
D95_A	EU408257	Canis lupus familiaris	Brittany Spaniel	Modern
D96_A	FJ817358	Canis lupus familiaris	Golden Retriever	Modern
D97_A	FJ817362	Canis lupus familiaris	Golden Retriever	Modern
D98_B	FJ817364	Canis lupus familiaris	Golden Retriever	Modern
D99_B	FJ817363	Canis lupus familiaris	Golden Retriever	Modern
*NCBI nucleotide or SRA archive
**in year before present
